# Supplementary material for: Potential Access to Emergency General Surgical Care in Ontario
Source: Int J Environ Res Public Health. 2022 Oct 22;19(21):13730. doi: 10.3390/ijerph192113730 (PMC9653868; doi:10.3390/ijerph192113730)
Supplement: Supplementary file 1 [file ijerph-19-13730-s001.zip]

Archive with 1 entries (1 files):
- ijerph-1917662-supplementary.pdf
